# Supplementary material for: Whole-genome sequencing of nine esophageal adenocarcinoma cell lines
Source: F1000Res. 2016 Jun 10;5:1336. [Version 1] doi: 10.12688/f1000research.7033.1 (PMC4991527; doi:10.12688/f1000research.7033.1)
Supplement: Supplementary file 1 [file f1000research-5-7571-s0000.tgz]

Archive with 1 entries (1 files):
- 9e2518c3-74ad-4de7-925a-8d56c788ea77.pdf
