# Supplementary material for: Whole-genome sequencing of nine esophageal adenocarcinoma cell lines
Source: F1000Res. 2016 Jun 10;5:1336. [Version 1] doi: 10.12688/f1000research.7033.1 (PMC4991527; doi:10.12688/f1000research.7033.1)
Supplement: Supplementary file 2 [file f1000research-5-7571-s0001.tgz]

Archive with 1 entries (1 files):
- 0e315cbc-7440-4677-8d4b-94caeb05b221.zip
