# Supplementary material for: Whole-genome sequencing of nine esophageal adenocarcinoma cell lines
Source: F1000Res. 2016 Jun 10;5:1336. [Version 1] doi: 10.12688/f1000research.7033.1 (PMC4991527; doi:10.12688/f1000research.7033.1)
Supplement: Supplementary file 3 [file f1000research-5-7571-s0002.tgz]

Archive with 1 entries (1 files):
- 4827ee78-8373-45b4-a09b-4a7778077e5b.zip
