# Supplementary material for: Whole-genome sequencing of nine esophageal adenocarcinoma cell lines
Source: F1000Res. 2016 Jun 10;5:1336. [Version 1] doi: 10.12688/f1000research.7033.1 (PMC4991527; doi:10.12688/f1000research.7033.1)
Supplement: Supplementary file 4 [file f1000research-5-7571-s0003.tgz]

Archive with 1 entries (1 files):
- 47d4a278-29f4-4133-9156-95b5efda3166.pdf
