# Supplementary material for: Whole-genome sequencing of nine esophageal adenocarcinoma cell lines
Source: F1000Res. 2016 Jun 10;5:1336. [Version 1] doi: 10.12688/f1000research.7033.1 (PMC4991527; doi:10.12688/f1000research.7033.1)
Supplement: Supplementary file 6 [file f1000research-5-7571-s0005.tgz › 81609667-7d59-4776-99db-f128a8e7369d.xlsx]

## Sheet: metrics
ID	TOTAL_READS	PF_READS	PCT_PF_READS	PF_NOISE_READS	PF_READS_ALIGNED	PCT_PF_READS_ALIGNED	PF_ALIGNED_BASES	PF_HQ_ALIGNED_READS	PF_HQ_ALIGNED_BASES	PF_HQ_ALIGNED_Q20_BASES	PF_HQ_MEDIAN_MISMATCHES	PF_MISMATCH_RATE	PF_HQ_ERROR_RATE	PF_INDEL_RATE	MEAN_READ_LENGTH	READS_ALIGNED_IN_PAIRS	PCT_READS_ALIGNED_IN_PAIRS	BAD_CYCLES	STRAND_BALANCE	PCT_CHIMERAS	PCT_ADAPTER	UNPAIRED_READS_EXAMINED	READ_PAIRS_EXAMINED	UNMAPPED_READS	UNPAIRED_READ_DUPLICATES	READ_PAIR_DUPLICATES	READ_PAIR_OPTICAL_DUPLICATES	PERCENT_DUPLICATION	ESTIMATED_LIBRARY_SIZE	MEDIAN_INSERT_SIZE	MEDIAN_ABSOLUTE_DEVIATION	MIN_INSERT_SIZE	MAX_INSERT_SIZE	MEAN_INSERT_SIZE	STANDARD_DEVIATION	READ_PAIRS	PAIR_ORIENTATION	WIDTH_OF_10_PERCENT	WIDTH_OF_20_PERCENT	WIDTH_OF_30_PERCENT	WIDTH_OF_40_PERCENT	WIDTH_OF_50_PERCENT	WIDTH_OF_60_PERCENT	WIDTH_OF_70_PERCENT	WIDTH_OF_80_PERCENT	WIDTH_OF_90_PERCENT	WIDTH_OF_99_PERCENT	GENOME_TERRITORY	MEAN_COVERAGE
CPD	1290891202	1290891202	1	17645	1245880232	0.965132	111994790704	1179590091	106048816063	103310301029	0	0.003877	0.003251	0.000218	90	1239909056	0.995207	0	0.500052	0.004918	0	5966751	619956740	45010970	4597873	114858510	75941	0.188072	1460102804	473	7	1	243084627	471.83	16.5736	502513727	FR	3	7	9	13	15	19	23	29	37	73	2864785223	30.8493
ESO26	1107266346	1107266346	1	8809	1069752382	0.96612	96163277712	1008402737	90659346614	88505515855	0	0.004249	0.003611	0.000215	90	1064034818	0.994655	0	0.500054	0.005403	0	5717564	532017409	37513964	4127828	23932226	205862	0.048602	5781489927	479	12	2	248012383	468.275	56.6385	504321084	FR	5	9	15	19	25	31	37	47	65	637	2864785223	30.8963
ESO51	1109154256	1109154256	1	11910	1076047692	0.970152	96716502989	1018396551	91547069081	89461201346	0	0.003715	0.003104	0.000208	90	1069859898	0.99425	0	0.500143	0.005615	0	6187794	534929949	33106564	3972537	24509765	137399	0.049247	5687711559	478	14	2	246440172	443.515	95.2035	506610327	FR	5	11	17	23	29	37	47	67	425	731	2864785223	30.8471
FLO-1	1232565856	1232565856	1	28179	1195022158	0.96954	107421247661	1126522254	101277362566	98333256757	0	0.004257	0.003554	0.000212	90	1188706366	0.994715	0	0.500133	0.006554	0	6314380	594353889	37543698	4923829	71879002	49202	0.124418	2256204004	473	7	1	246246011	472.154	17.8696	519086650	FR	3	7	9	13	15	19	23	29	37	75	2864785223	31.8947
JHESOAD1	1259786740	1259786740	1	19041	1213150182	0.962981	109054283338	1146226394	103052706034	99886906289	0	0.004315	0.003628	0.000202	90	1206627256	0.994623	0	0.500069	0.005655	0	6517031	603316575	46636558	5171248	39184672	54696	0.068863	4446866152	471	8	1	246096055	470.444	19.6573	561058867	FR	3	7	9	13	17	19	25	29	39	75	2864785223	34.4972
OACM5	1113272108	1113272108	1	19347	1086084390	0.975579	97631660218	1035081556	93055961723	91151963760	0	0.003306	0.002827	0.000197	90	1080942718	0.995266	0	0.500042	0.005049	0	5141672	540471359	27187718	3121714	24832895	140599	0.048604	5730394819	478	14	2	246252524	458.098	77.3983	512078039	FR	7	11	17	23	29	37	45	59	115	703	2864785223	31.357
OACP4C	1104317670	1104317670	1	8024	978465845	0.886037	87954211969	928888331	83507801187	81551761213	0	0.004027	0.00342	0.000216	90	972945668	0.994358	0	0.500066	0.004514	0	5924651	520775459	135549471	4116246	27346768	187354	0.056144	4814200720	475	12	2	246213445	465.27	56.2932	459032008	FR	5	9	15	19	25	29	37	45	61	649	2864785223	28.154
OE33	1191688358	1191688358	1	13574	1159251989	0.972781	104203572159	1100917031	98970236985	95985791566	0	0.00411	0.003572	0.000202	90	1154218762	0.995658	0	0.500057	0.006977	0	5029400	577111294	32436369	3652215	58623803	213009	0.104291	2653155602	466	7	1	245446281	464.727	17.5411	514852229	FR	3	7	9	13	15	19	23	29	37	71	2864785223	31.7023
SKGT4	1135715728	1135715728	1	19504	1102829654	0.971044	99131161127	1045484092	93988866286	91862283672	0	0.003837	0.003225	0.000212	90	1097019454	0.994732	0	0.500084	0.006243	0	5810200	548509727	32886074	4013741	35126235	102171	0.067342	4108671183	465	12	2	248452835	447.752	68.9181	509177698	FR	5	11	15	19	25	31	39	51	83	663	2864785223	31.2233
	Field	Description
AlignmentSummaryMetrics	TOTAL_READS	The total number of reads including all PF and non-PF reads. When CATEGORY equals PAIR this value will be 2x the number of clusters.
	PF_READS	The number of PF reads where PF is defined as passing Illumina's filter.
	PCT_PF_READS	The percentage of reads that are PF (PF_READS / TOTAL_READS)
	PF_NOISE_READS	The number of PF reads that are marked as noise reads. A noise read is one which is composed entirely of A bases and/or N bases. These reads are marked as they are usually artifactual and are of no use in downstream analysis.
	PF_READS_ALIGNED	The number of PF reads that were aligned to the reference sequence. This includes reads that aligned with low quality (i.e. their alignments are ambiguous).
	PCT_PF_READS_ALIGNED	The percentage of PF reads that aligned to the reference sequence. PF_READS_ALIGNED / PF_READS
	PF_ALIGNED_BASES	The total number of aligned bases, in all mapped PF reads, that are aligned to the reference sequence.
	PF_HQ_ALIGNED_READS	The number of PF reads that were aligned to the reference sequence with a mapping quality of Q20 or higher signifying that the aligner estimates a 1/100 (or smaller) chance that the alignment is wrong.
	PF_HQ_ALIGNED_BASES	The number of bases aligned to the reference sequence in reads that were mapped at high quality. Will usually approximate PF_HQ_ALIGNED_READS * READ_LENGTH but may differ when either mixed read lengths are present or many reads are aligned with gaps.
	PF_HQ_ALIGNED_Q20_BASES	The subset of PF_HQ_ALIGNED_BASES where the base call quality was Q20 or higher.
	PF_HQ_MEDIAN_MISMATCHES	The median number of mismatches versus the reference sequence in reads that were aligned to the reference at high quality (i.e. PF_HQ_ALIGNED READS).
	PF_MISMATCH_RATE	The rate of bases mismatching the reference for all bases aligned to the reference sequence.
	PF_HQ_ERROR_RATE	The percentage of bases that mismatch the reference in PF HQ aligned reads.
	PF_INDEL_RATE	The number of insertion and deletion events per 100 aligned bases. Uses the number of events as the numerator, not the number of inserted or deleted bases.
	MEAN_READ_LENGTH	The mean read length of the set of reads examined. When looking at the data for a single lane with equal length reads this number is just the read length. When looking at data for merged lanes with differing read lengths this is the mean read length of all reads.
	READS_ALIGNED_IN_PAIRS	The number of aligned reads whose mate pair was also aligned to the reference.
	PCT_READS_ALIGNED_IN_PAIRS	The percentage of reads whose mate pair was also aligned to the reference. READS_ALIGNED_IN_PAIRS / PF_READS_ALIGNED
	BAD_CYCLES	The number of instrument cycles in which 80% or more of base calls were no-calls.
	STRAND_BALANCE	The number of PF reads aligned to the positive strand of the genome divided by the number of PF reads aligned to the genome.
	PCT_CHIMERAS	The percentage of reads that map outside of a maximum insert size (usually 100kb) or that have the two ends mapping to different chromosomes.
	PCT_ADAPTER	The percentage of PF reads that are unaligned and match to a known adapter sequence right from the start of the read.
DuplicationMetrics	LIBRARY	The library on which the duplicate marking was performed.
	UNPAIRED_READS_EXAMINED	The number of mapped reads examined which did not have a mapped mate pair, either because the read is unpaired, or the read is paired to an unmapped mate.
	READ_PAIRS_EXAMINED	The number of mapped read pairs examined. (Primary, non-supplemental)
	SECONDARY_OR_SUPPLEMENTARY_RDS	The number of reads that were either secondary or supplementary
	UNMAPPED_READS	The total number of unmapped reads examined. (Primary, non-supplemental)
	UNPAIRED_READ_DUPLICATES	The number of fragments that were marked as duplicates.
	READ_PAIR_DUPLICATES	The number of read pairs that were marked as duplicates.
	READ_PAIR_OPTICAL_DUPLICATES	The number of read pairs duplicates that were caused by optical duplication. Value is always < READ_PAIR_DUPLICATES, which counts all duplicates regardless of source.
	PERCENT_DUPLICATION	The percentage of mapped sequence that is marked as duplicate.
	ESTIMATED_LIBRARY_SIZE	The estimated number of unique molecules in the library based on PE duplication.
InsertSizeMetrics	MEDIAN_INSERT_SIZE	The MEDIAN insert size of all paired end reads where both ends mapped to the same chromosome.
	MEDIAN_ABSOLUTE_DEVIATION	The median absolute deviation of the distribution. If the distribution is essentially normal then the standard deviation can be estimated as ~1.4826 * MAD.
	MIN_INSERT_SIZE	The minimum measured insert size. This is usually 1 and not very useful as it is likely artifactual.
	MAX_INSERT_SIZE	The maximum measure insert size by alignment. This is usually very high representing either an artifact or possibly the presence of a structural re-arrangement.
	MEAN_INSERT_SIZE	The mean insert size of the "core" of the distribution. Artefactual outliers in the distribution often cause calculation of nonsensical mean and stdev values. To avoid this the distribution is first trimmed to a "core" distribution of +/- N median absolute deviations around the median insert size. By default N=10, but this is configurable.
	STANDARD_DEVIATION	Standard deviation of insert sizes over the "core" of the distribution.
	READ_PAIRS	The total number of read pairs that were examined in the entire distribution.
	PAIR_ORIENTATION	The pair orientation of the reads in this data category.
	WIDTH_OF_10_PERCENT	The "width" of the bins, centered around the median, that encompass 10% of all read pairs.
	WIDTH_OF_20_PERCENT	The "width" of the bins, centered around the median, that encompass 20% of all read pairs.
	WIDTH_OF_30_PERCENT	The "width" of the bins, centered around the median, that encompass 30% of all read pairs.
	WIDTH_OF_40_PERCENT	The "width" of the bins, centered around the median, that encompass 40% of all read pairs.
	WIDTH_OF_50_PERCENT	The "width" of the bins, centered around the median, that encompass 50% of all read pairs.
	WIDTH_OF_60_PERCENT	The "width" of the bins, centered around the median, that encompass 60% of all read pairs.
	WIDTH_OF_70_PERCENT	The "width" of the bins, centered around the median, that encompass 70% of all read pairs. This metric divided by 2 should approximate the standard deviation when the insert size distribution is a normal distribution.
	WIDTH_OF_80_PERCENT	The "width" of the bins, centered around the median, that encompass 80% of all read pairs.
	WIDTH_OF_90_PERCENT	The "width" of the bins, centered around the median, that encompass 90% of all read pairs.
	WIDTH_OF_99_PERCENT	The "width" of the bins, centered around the median, that encompass 100% of all read pairs.
CollectWgsMetrics.WgsMetrics	GENOME_TERRITORY	The number of non-N bases in the genome reference over which coverage will be evaluated.
	MEAN_COVERAGE	The mean coverage in bases of the genome territory, after all filters are applied.
	SD_COVERAGE	The standard deviation of coverage of the genome after all filters are applied.
	MEDIAN_COVERAGE	The median coverage in bases of the genome territory, after all filters are applied.
	MAD_COVERAGE	The median absolute deviation of coverage of the genome after all filters are applied.
	PCT_EXC_MAPQ	The fraction of aligned bases that were filtered out because they were in reads with low mapping quality (default is < 20).
	PCT_EXC_DUPE	The fraction of aligned bases that were filtered out because they were in reads marked as duplicates.
	PCT_EXC_UNPAIRED	The fraction of aligned bases that were filtered out because they were in reads without a mapped mate pair.
	PCT_EXC_BASEQ	The fraction of aligned bases that were filtered out because they were of low base quality (default is < 20).
	PCT_EXC_OVERLAP	The fraction of aligned bases that were filtered out because they were the second observation from an insert with overlapping reads.
	PCT_EXC_CAPPED	The fraction of aligned bases that were filtered out because they would have raised coverage above the capped value (default cap = 250x).
	PCT_EXC_TOTAL	The total fraction of aligned bases excluded due to all filters.
	PCT_1X	The fraction of bases that attained at least 1X sequence coverage in post-filtering bases.
	PCT_5X	The fraction of bases that attained at least 5X sequence coverage in post-filtering bases.
	PCT_10X	The fraction of bases that attained at least 10X sequence coverage in post-filtering bases.
	PCT_15X	The fraction of bases that attained at least 15X sequence coverage in post-filtering bases.
	PCT_20X	The fraction of bases that attained at least 20X sequence coverage in post-filtering bases.
	PCT_25X	The fraction of bases that attained at least 25X sequence coverage in post-filtering bases.
	PCT_30X	The fraction of bases that attained at least 30X sequence coverage in post-filtering bases.
	PCT_40X	The fraction of bases that attained at least 40X sequence coverage in post-filtering bases.
	PCT_50X	The fraction of bases that attained at least 50X sequence coverage in post-filtering bases.
	PCT_60X	The fraction of bases that attained at least 60X sequence coverage in post-filtering bases.
	PCT_70X	The fraction of bases that attained at least 70X sequence coverage in post-filtering bases.
	PCT_80X	The fraction of bases that attained at least 80X sequence coverage in post-filtering bases.
	PCT_90X	The fraction of bases that attained at least 90X sequence coverage in post-filtering bases.
	PCT_100X	The fraction of bases that attained at least 100X sequence coverage in post-filtering bases.
[truncated: 23 more columns]

## Sheet: definitions
TOTAL_READS	The total number of reads including all PF and non-PF reads.
PF_READS	The number of PF reads where PF is defined as passing Illumina's filter.
PCT_PF_READS	The percentage of reads that are PF (PF_READS / TOTAL_READS)
PF_NOISE_READS	The number of PF reads that are marked as noise reads. A noise read is one which is composed entirely of A bases and/or N bases. These reads are marked as they are usually artifactual and are of no use in downstream analysis.
PF_READS_ALIGNED	The number of PF reads that were aligned to the reference sequence. This includes reads that aligned with low quality (i.e. their alignments are ambiguous).
PCT_PF_READS_ALIGNED	The percentage of PF reads that aligned to the reference sequence. PF_READS_ALIGNED / PF_READS
PF_ALIGNED_BASES	The total number of aligned bases, in all mapped PF reads, that are aligned to the reference sequence.
PF_HQ_ALIGNED_READS	The number of PF reads that were aligned to the reference sequence with a mapping quality of Q20 or higher signifying that the aligner estimates a 1/100 (or smaller) chance that the alignment is wrong.
PF_HQ_ALIGNED_BASES	The number of bases aligned to the reference sequence in reads that were mapped at high quality. Will usually approximate PF_HQ_ALIGNED_READS * READ_LENGTH but may differ when either mixed read lengths are present or many reads are aligned with gaps.
PF_HQ_ALIGNED_Q20_BASES	The subset of PF_HQ_ALIGNED_BASES where the base call quality was Q20 or higher.
PF_HQ_MEDIAN_MISMATCHES	The median number of mismatches versus the reference sequence in reads that were aligned to the reference at high quality (i.e. PF_HQ_ALIGNED READS).
PF_MISMATCH_RATE	The rate of bases mismatching the reference for all bases aligned to the reference sequence.
PF_HQ_ERROR_RATE	The percentage of bases that mismatch the reference in PF HQ aligned reads.
PF_INDEL_RATE	The number of insertion and deletion events per 100 aligned bases. Uses the number of events as the numerator, not the number of inserted or deleted bases.
MEAN_READ_LENGTH	The mean read length of the set of reads examined. When looking at the data for a single lane with equal length reads this number is just the read length. When looking at data for merged lanes with differing read lengths this is the mean read length of all reads.
READS_ALIGNED_IN_PAIRS	The number of aligned reads whose mate pair was also aligned to the reference.
PCT_READS_ALIGNED_IN_PAIRS	The percentage of reads whose mate pair was also aligned to the reference. READS_ALIGNED_IN_PAIRS / PF_READS_ALIGNED
BAD_CYCLES	The number of instrument cycles in which 80% or more of base calls were no-calls.
STRAND_BALANCE	The number of PF reads aligned to the positive strand of the genome divided by the number of PF reads aligned to the genome.
PCT_CHIMERAS	The percentage of reads that map outside of a maximum insert size (usually 100kb) or that have the two ends mapping to different chromosomes.
PCT_ADAPTER	The percentage of PF reads that are unaligned and match to a known adapter sequence right from the start of the read.
UNPAIRED_READS_EXAMINED	The number of mapped reads examined which did not have a mapped mate pair, either because the read is unpaired, or the read is paired to an unmapped mate.
READ_PAIRS_EXAMINED	The number of mapped read pairs examined.
UNMAPPED_READS	The total number of unmapped reads examined.
UNPAIRED_READ_DUPLICATES	The number of fragments that were marked as duplicates.
READ_PAIR_DUPLICATES	The number of read pairs that were marked as duplicates.
READ_PAIR_OPTICAL_DUPLICATES	The number of read pairs duplicates that were caused by optical duplication. Value is always < READ_PAIR_DUPLICATES, which counts all duplicates regardless of source.
PERCENT_DUPLICATION	The percentage of mapped sequence that is marked as duplicate.
ESTIMATED_LIBRARY_SIZE	The estimated number of unique molecules in the library based on PE duplication.
MEDIAN_INSERT_SIZE	The median insert size of all paired end reads where both ends mapped to the same chromosome.
MEDIAN_ABSOLUTE_DEVIATION	The median absolute deviation of the distribution. If the distribution is essentially normal then the standard deviation can be estimated as ~1.4826 * MAD.
MIN_INSERT_SIZE	The minimum measured insert size. This is usually 1 and not very useful as it is likely artifactual.
MAX_INSERT_SIZE	The maximum measure insert size by alignment. This is usually very high representing either an artifact or possibly the presence of a structural re-arrangement.
MEAN_INSERT_SIZE	The mean insert size of the "core" of the distribution. Artefactual outliers in the distribution often cause calculation of nonsensical mean and stdev values. To avoid this the distribution is first trimmed to a "core" distribution of +/- N median absolute deviations around the median insert size. By default N=10, but this is configurable.
STANDARD_DEVIATION	Standard deviation of insert sizes over the "core" of the distribution.
READ_PAIRS	The total number of read pairs that were examined in the entire distribution.
PAIR_ORIENTATION	The pair orientation of the reads in this data category.
WIDTH_OF_10_PERCENT	The "width" of the bins, centered around the median, that encompass 10% of all read pairs.
WIDTH_OF_20_PERCENT	The "width" of the bins, centered around the median, that encompass 20% of all read pairs.
WIDTH_OF_30_PERCENT	The "width" of the bins, centered around the median, that encompass 30% of all read pairs.
WIDTH_OF_40_PERCENT	The "width" of the bins, centered around the median, that encompass 40% of all read pairs.
WIDTH_OF_50_PERCENT	The "width" of the bins, centered around the median, that encompass 50% of all read pairs.
WIDTH_OF_60_PERCENT	The "width" of the bins, centered around the median, that encompass 60% of all read pairs.
WIDTH_OF_70_PERCENT	The "width" of the bins, centered around the median, that encompass 70% of all read pairs. This metric divided by 2 should approximate the standard deviation when the insert size distribution is a normal distribution.
WIDTH_OF_80_PERCENT	The "width" of the bins, centered around the median, that encompass 80% of all read pairs.
WIDTH_OF_90_PERCENT	The "width" of the bins, centered around the median, that encompass 90% of all read pairs.
WIDTH_OF_99_PERCENT	The "width" of the bins, centered around the median, that encompass 100% of all read pairs.
GENOME_TERRITORY	The number of non-N bases in the genome reference over which coverage will be evaluated.
MEAN_COVERAGE	The mean coverage in bases of the genome territory, after all filters are applied.
SD_COVERAGE	The standard deviation of coverage of the genome after all filters are applied.
MEDIAN_COVERAGE	The median coverage in bases of the genome territory, after all filters are applied.
MAD_COVERAGE	The median absolute deviation of coverage of the genome after all filters are applied.
PCT_EXC_MAPQ	The fraction of aligned bases that were filtered out because they were in reads with low mapping quality (default is < 20).
PCT_EXC_DUPE	The fraction of aligned bases that were filtered out because they were in reads marked as duplicates.
PCT_EXC_UNPAIRED	The fraction of aligned bases that were filtered out because they were in reads without a mapped mate pair.
PCT_EXC_BASEQ	The fraction of aligned bases that were filtered out because they were of low base quality (default is < 20).
PCT_EXC_OVERLAP	The fraction of aligned bases that were filtered out because they were the second observation from an insert with overlapping reads.
PCT_EXC_CAPPED	The fraction of aligned bases that were filtered out because they would have raised coverage above the capped value (default cap = 250x).
PCT_EXC_TOTAL	The total fraction of aligned bases excluded due to all filters.
PCT_5X	The fraction of bases that attained at least 5X sequence coverage in post-filtering bases.
PCT_10X	The fraction of bases that attained at least 10X sequence coverage in post-filtering bases.
PCT_15X	The fraction of bases that attained at least 15X sequence coverage in post-filtering bases.
PCT_20X	The fraction of bases that attained at least 20X sequence coverage in post-filtering bases.
PCT_25X	The fraction of bases that attained at least 25X sequence coverage in post-filtering bases.
PCT_30X	The fraction of bases that attained at least 30X sequence coverage in post-filtering bases.
PCT_40X	The fraction of bases that attained at least 40X sequence coverage in post-filtering bases.
PCT_50X	The fraction of bases that attained at least 50X sequence coverage in post-filtering bases.
PCT_60X	The fraction of bases that attained at least 60X sequence coverage in post-filtering bases.
PCT_70X	The fraction of bases that attained at least 70X sequence coverage in post-filtering bases.
PCT_80X	The fraction of bases that attained at least 80X sequence coverage in post-filtering bases.
PCT_90X	The fraction of bases that attained at least 90X sequence coverage in post-filtering bases.
PCT_100X	The fraction of bases that attained at least 100X sequence coverage in post-filtering bases.
